# Supplementary material for: Spatial Patterns of Endometriosis Incidence. A Study in Friuli Venezia Giulia (Italy) in the Period 2004–2017
Source: Int J Environ Res Public Health. 2021 Jul 5;18(13):7175. doi: 10.3390/ijerph18137175 (PMC8297028; doi:10.3390/ijerph18137175)
Supplement: Supplementary file 1 [file ijerph-18-07175-s001.zip]

Archive with 3 entries (3 files):
- Supplementary File S1-proofed.pdf
- Supplementary File S2-proofed.pdf
- Supplementary File S3-proofed.pdf
